# Supplementary material for: Face Feature Change Detection Ability in Developmental Prosopagnosia and Super-Recognisers
Source: Brain Sci. 2024 May 30;14(6):561. doi: 10.3390/brainsci14060561 (PMC11201608; doi:10.3390/brainsci14060561)
Supplement: Supplementary file 1 [file brainsci-14-00561-s001.zip]

Archive with 1 entries (1 files):
- brainsci-3025353-supplementary.pdf
